# Supplementary material for: PRMT6-mediated H3R2me2a guides Aurora B to chromosome arms for proper chromosome segregation
Source: Nat Commun. 2020 Jan 30;11:612. doi: 10.1038/s41467-020-14511-w (PMC6992762; doi:10.1038/s41467-020-14511-w)
Supplement: Supplementary file 15 — Source Data [file 41467_2020_14511_MOESM15_ESM.zip]

Archive with 2 entries (2 files):
- Source Data - Uncropped Blots.pdf
- Source Data.xlsx
