# Supplementary material for: PRMT6-mediated H3R2me2a guides Aurora B to chromosome arms for proper chromosome segregation
Source: Nat Commun. 2020 Jan 30;11:612. doi: 10.1038/s41467-020-14511-w (PMC6992762; doi:10.1038/s41467-020-14511-w)
Supplement: Supplementary file 15 — Source Data [file 41467_2020_14511_MOESM15_ESM.zip › Source Data.xlsx]

## Sheet: Figure 1c
				Metaphase cells with the increased metaphase plate width (%)
				siControl	siPRMT6-A	siPRMT6-B
			1st	0	83.871	93.5484
			2nd	0	87.0968	83.3333
			3rd	0	85.2941	88.5714

## Sheet: Figure 1d
						H3R2me2a intensity
						Interphase	Prophase	Metaphase	Anaphase	Telophase
					1st	0.993113	1.99148	3.96388	3.22328	2.58292
					2nd	0.815219	2.37702	4.33278	3.63216	2.91056
					3rd	1.19167	2.2166	3.83789	3.89502	3.1212

## Sheet: Figure 1e
									H3S10ph intensity
									siControl	siPRMT6-A	siPRMT6-B	MS023
							1st		1.00367	0.402183	0.441662	0.438318
							2nd		1.14789	0.462885	0.512708	0.504214
							3rd		0.848439	0.342132	0.378958	0.37268

## Sheet: Figure 1g
									Fluorescence intensity
											1st	2nd	3rd
									R2me2a	Mock	0.933487	0.919484	1.14703
									S10ph		0.960615	1.10471	0.934678
									R2me2a	GFP	1.02948	1.02948	1.0389
									S10ph		1.04032	1.04032	1.04032
									R2me2a	GFP-PRMT6 WT	2.1596	1.65915	3.21895
									S10ph		1.51353	1.51353	1.51353
									R2me2a	GFP-PRMT6-KLA	1.08746	1.08746	1.09741
									S10ph		0.946838	0.946838	0.946838
									R2me2a	Mock	0.498567	0.498567	0.503128
									S10ph		0.656872	0.656872	0.656872
									R2me2a	GFP	0.620079	0.620079	0.570842
									S10ph		0.659585	0.659585	0.659585
									R2me2a	GFP-PRMT6 WT	1.44537	1.39774	1.52391
									S10ph		1.25876	1.25876	1.25876
									R2me2a	GFP-PRMT6-KLA	0.60324	0.60324	0.608759
									S10ph		0.63245	0.63245	0.63245
									R2me2a	Mock	0.577112	0.577112	0.535425
									S10ph		0.626947	0.626947	0.626947
									R2me2a	GFP	0.58786	0.58786	0.545396
									S10ph		0.624516	0.624516	0.624516
									R2me2a	GFP-PRMT6 WT	1.79066	1.79066	1.80705
									S10ph		1.48218	1.50951	1.40358
									R2me2a	GFP-PRMT6-KLA	0.595681	0.595681	0.552652
									S10ph		0.665428	0.665428	0.665428

## Sheet: Figure 1h
									Fluorescence intensity
									WT		R2A		R2K
									H3R2me2a	H3S10ph	H3R2me2a	H3S10ph	H3R2me2a	H3S10ph
								1st	1.01253	0.965717	0.512315	0.534355	0.456503	0.385968
								2nd	0.890223	0.918698	0.533719	0.602656	0.396586	0.373484
								3rd	1.09725	1.11559	0.475854	0.611792	0.491276	0.382274

## Sheet: Figure 1i
									Fluorescence intensity
											1st	2nd	3rd
									siControl	H3R2me2a	0.991912	1.12191	0.886175
										H3S10ph	0.9868	1.09389	0.919314
									siPRMT6-A	H3R2me2a	0.620155	0.696334	0.652501
										H3S10ph	0.622536	0.737846	0.636563

## Sheet: Figure 2b
									Chromosome density
									siControl	siPRMT6-A
									0.175372	0.179108
									0.180844	0.172184
									0.172332	0.186133
									0.173354	0.168792
									0.176229	0.189349
									0.176634	0.182151
									0.180704	0.167997
									0.176713	0.164798
									0.18121	0.17114
									0.186806	0.171404
									0.18652
									0.185437
									0.180974
									0.175263
									0.181623
									0.185669
									0.189076
									0.190944
									0.180739
									0.187515
									0.176658
									0.189377

## Sheet: Figure 2c
										Chromosome density
										siControl	siAurora B
										0.168629	0.181156
										0.187057	0.160906
										0.199156	0.174314
										0.17825	0.180587
										0.193216	0.16779
										0.168774	0.173996
										0.190664	0.171245
										0.195867	0.169922
										0.194162	0.174056
										0.178139	0.179056
										0.177073	0.16477
										0.17458	0.17134
										0.173649	0.170534
										0.172424	0.15193
										0.166968	0.180112
										0.213288	0.163313
										0.180403	0.19053
										0.179468	0.172017
										0.192012	0.18317
										0.172676	0.174012
										0.182631	0.172017

## Sheet: Figure 2d
										Chromsome width
										at metaphase plate
									Flag-HA-Histone H3	WT	S10A
										5.089	5.201
										4.918	4.973
										4.44	5.822
										4.693	6.05
										5.939	7.384
										4.555	6.505
										5.443	5.212
										5.152	5.485
										5.078	5.284
										4.905	6.369
										4.501	7.249
										4.091	5.829
										4.765	6.046
										4.927	6.369
										4.451	5.841
										5.266	5.761
										6.313	6.893
										4.568	5.818
										3.982	5.456
										4.723	4.826
										5.121	5.572
										4.858	5.23
										4.116	5.121
										5.095	5.794
										5.406	5.343
										5.103	5.949
										4.538	6.024
										5.443	6.38
										5.299	6.149
										4.828	6.987
										5.497	6.775
										4.545	6.245
										4.766	6.639
										4.629	5.683
										4.871	5.618
										4.718	5.876

## Sheet: Figure 2e
								Inter-kinetochore distance
							Flag-HA-Histone H3	WT	S10A
								0.711	0.636
								0.642	0.711
								0.609	0.685
								0.684	0.651
								0.663	0.846
								0.555	0.758
								0.596	0.711
								0.708	0.787
								0.663	0.672
								0.663	0.636
								0.711	0.735
								0.636	0.787
								0.78	0.663
								0.821	0.708
								0.636	0.636
								0.651	0.609
								0.821	0.684
								0.672	0.816
								0.651	0.78
								0.708	0.794
								0.636	0.594
								0.758	0.669
								0.711	0.711
								0.649	0.663
								0.609	0.711
								0.62	0.711
								0.893	0.782
								0.788	0.596
								0.8	0.577
								0.721	0.669
								0.787	0.649
								0.782	0.643
								0.785	0.685
								0.651	0.596
								0.821	0.555
								0.651	0.506
								0.596	0.669
								0.721	0.609
								0.62	0.577
								0.685	0.708
								0.785	0.651
								0.708	0.578
								0.636	0.609
								0.596	0.743
								0.711	0.885
								0.672	0.708
								0.708	0.735
								0.649	0.669
								0.523	0.758
								0.62	0.596
								0.758	0.663
								0.663	0.785
								0.636	0.893
								0.787	0.787
								0.853	0.78
								0.672	0.669
								0.577	0.785
								0.589	0.785
								0.577	0.78
								0.721	0.672
								0.642	0.735
								0.711	0.708
								0.596	0.711
								0.62	0.755
								0.596	0.708
								0.589	0.758
								0.642	0.643
								0.75	0.78
								0.62	0.758
								0.836	0.708
								0.735	0.636
								0.758	0.708
								0.721	0.708
								0.636	0.787
								0.643	0.75
								0.623	0.763
								0.642	0.812
								0.684	0.754
								0.668	0.787
								0.717	0.736
								0.763	0.789
								0.682	0.741
								0.726	0.693
								0.765	0.687
								0.687	0.598
								0.728	0.718
								0.649	0.778
								0.651	0.725
								0.654	0.684
								0.673	0.691
								0.687	0.685
								0.694	0.676
								0.692	0.771
								0.743	0.768
								0.731	0.638
								0.696	0.812
								0.681	0.786
								0.594	0.775
								0.719	0.682
								0.673	0.693

[truncated: 49 more sheets: Figure 2f, Figure 2g, Figure 3b, Figure 3d, Figure 3e, Figure 3g, Figure 3h, Figure 3i, Figure 3k, Figure 4b, Figure 4c, Figure 4d, Figure 4g, Figure 5f, Figure 5h, Figure 5i, Figure 6c, Figure 6d, Figure 6e, Figure 6f …]
